# Supplementary material for: Selected Thieno[2,3-d] Pyrimidine Derivatives Target Breast Cancer Cell Proliferation and Membrane Organization
Source: Molecules. 2026 Jul 11;31(14):2435. doi: 10.3390/molecules31142435 (PMC13414003; doi:10.3390/molecules31142435)
Supplement: Supplementary file 1 [file molecules-31-02435-s001.zip]

Archive with 1 entries (1 files):
- molecules-4374303-supplementary.pdf
